# Supplementary material for: Evaluation of Mask Performances in Filtration and Comfort in Fabric Combinations
Source: Nanomaterials (Basel). 2023 Jan 17;13(3):378. doi: 10.3390/nano13030378 (PMC9919832; doi:10.3390/nano13030378)
Supplement: Supplementary file 1 [file nanomaterials-13-00378-s001.zip]

Archive with 1 entries (1 files):
- nanomaterials-2107714-supplementary.pdf
